# Supplementary material for: Analysis of the Impact of the Presence of Phylum Cyanobacteria in the Microbiome of Patients with Breast Cancer on Their Prognosis
Source: J Clin Med. 2022 Dec 7;11(24):7272. doi: 10.3390/jcm11247272 (PMC9787457; doi:10.3390/jcm11247272)
Supplement: Supplementary file 1 [file jcm-11-07272-s001.zip]

Archive with 1 entries (1 files):
- jcm-1921217-supplementary.pdf
